# Supplementary material for: LncRNA MALAT1 mediates osteogenic differentiation in osteoporosis by regulating the miR-485-5p/WNT7B axis
Source: Front Endocrinol (Lausanne). 2023 Jan 24;13:922560. doi: 10.3389/fendo.2022.922560 (PMC9904362; doi:10.3389/fendo.2022.922560)
Supplement: Supplementary Figure 1 — MALAT1 was upregulated during osteogenic differentiation. **P<0.01. [file DataSheet_1.zip]

Archive with 79 entries (63 files):
- MALAT1/
- MALAT1/ALP/
- MALAT1/ALP/Fig.1/
- MALAT1/ALP/Fig.1/MG.jpg
- MALAT1/ALP/Fig.1/NC.jpg
- MALAT1/ALP/Fig.2/
- MALAT1/ALP/Fig.2/control.jpg
- MALAT1/ALP/Fig.2/MG+MALAT1.jpg
- MALAT1/ALP/Fig.2/MG+vector.jpg
- MALAT1/ALP/Fig.2/MG.jpg
- MALAT1/ALP/Fig.5/
- MALAT1/ALP/Fig.5/control.jpg
- MALAT1/ALP/Fig.5/MG+MALAT1+mimic NC.jpg
- MALAT1/ALP/Fig.5/MG+MALAT1+mimic.jpg
- MALAT1/ALP/Fig.5/MG+MALAT1.jpg
- MALAT1/ALP/Fig.5/MG.jpg
- MALAT1/ALP/Fig.7/
- MALAT1/ALP/Fig.7/control.jpg
- MALAT1/ALP/Fig.7/MG+inhibitor NC.jpg
- MALAT1/ALP/Fig.7/MG+inhibitor+si-NC.jpg
- MALAT1/ALP/Fig.7/MG+inhibitor+si-WNT7B.jpg
- MALAT1/ALP/Fig.7/MG+inhibitor.jpg
- MALAT1/CT/
- MALAT1/CT/CT1.png
- MALAT1/CT/CT2.png
- MALAT1/CT/CT3.png
- MALAT1/CT/CT4.png
- MALAT1/MALAT1 original data.xlsx
- MALAT1/WB/
- MALAT1/WB/Fig.1/
- MALAT1/WB/Fig.1/Bglap.tif
- MALAT1/WB/Fig.1/Col1a1.tif
- MALAT1/WB/Fig.1/GAPDH.tif
- MALAT1/WB/Fig.1/Runx2.tif
- MALAT1/WB/Fig.2/
- MALAT1/WB/Fig.2/Bax.tif
- MALAT1/WB/Fig.2/Bcl-2.tif
- MALAT1/WB/Fig.2/Bglap.tif
- MALAT1/WB/Fig.2/Caspase-3.tif
- MALAT1/WB/Fig.2/Col1a1.tif
- MALAT1/WB/Fig.2/GAPDH (1).tif
- MALAT1/WB/Fig.2/GAPDH (2).tif
- MALAT1/WB/Fig.2/Runx2.tif
- MALAT1/WB/Fig.5/
- MALAT1/WB/Fig.5/BAX.tif
- MALAT1/WB/Fig.5/Bcl-2.tif
- MALAT1/WB/Fig.5/Bglap.tif
- MALAT1/WB/Fig.5/Caspase-3.tif
- MALAT1/WB/Fig.5/Col1a1.tif
- MALAT1/WB/Fig.5/GAPDH (1).tif
- MALAT1/WB/Fig.5/GAPDH (2).tif
- MALAT1/WB/Fig.5/Runx2.tif
- MALAT1/WB/Fig.7/
- MALAT1/WB/Fig.7/Bax.tif
- MALAT1/WB/Fig.7/Bcl-2.tif
- MALAT1/WB/Fig.7/Bglap.tif
- MALAT1/WB/Fig.7/Caspase-3.tif
- MALAT1/WB/Fig.7/Col1a1.tif
- MALAT1/WB/Fig.7/GAPDH (1).tif
- MALAT1/WB/Fig.7/GAPDH (2).tif
- MALAT1/WB/Fig.7/Runx2.tif
- MALAT1/流式/
- MALAT1/流式/Fig.2/
- MALAT1/流式/Fig.2/control.jpg
- MALAT1/流式/Fig.2/MG+MALAT1.jpg
- MALAT1/流式/Fig.2/MG+vector.jpg
- MALAT1/流式/Fig.2/MG.jpg
- MALAT1/流式/Fig.5/
- MALAT1/流式/Fig.5/control.jpg
- MALAT1/流式/Fig.5/MG+MALAT1+mimic NC.jpg
- MALAT1/流式/Fig.5/MG+MALAT1+mimic.jpg
- MALAT1/流式/Fig.5/MG+MALAT1.jpg
- MALAT1/流式/Fig.5/MG+vector.jpg
- MALAT1/流式/Fig.7/
- MALAT1/流式/Fig.7/control.jpg
- MALAT1/流式/Fig.7/MG+inhibitor NC.jpg
- MALAT1/流式/Fig.7/MG+inhibitor+si-NC.jpg
- MALAT1/流式/Fig.7/MG+inhibitor+si-WNT7B.jpg
- MALAT1/流式/Fig.7/MG+inhibitor.jpg
