# Supplementary material for: LncRNA MALAT1 mediates osteogenic differentiation in osteoporosis by regulating the miR-485-5p/WNT7B axis
Source: Front Endocrinol (Lausanne). 2023 Jan 24;13:922560. doi: 10.3389/fendo.2022.922560 (PMC9904362; doi:10.3389/fendo.2022.922560)
Supplement: Supplementary Figure 1 — MALAT1 was upregulated during osteogenic differentiation. **P<0.01. [file DataSheet_1.zip › MALAT1/MALAT1 original data.xlsx]

## Sheet: Sheet1
ALP expression level	NC			MG
	1.11489	0.90012	1.00642	0.4785	0.39927	0.51079
Bglap expression level	NC			MG
	1.00838	1.08428	0.92131	0.45798	0.45181	0.57203
Runx2 expression level	NC			MG
	1.07017	1.0375	0.90904	0.43603	0.49268	0.41125
Col1a1 expression level	NC			MG
	1.08416	0.91661	0.99797	0.31818	0.39726	0.37474
Relative calcium deposition	NC			MG
	1.07953	1.02075	0.90209	0.46114	0.42921	0.55352
Relative ALP activity	NC			MG
	0.99065	0.90773	1.11294	0.42673	0.53382	0.45619
Relative expression of MALAT1	NC			MG
	1.031	1.071	0.906	0.536	0.383	0.452

## Sheet: Sheet2
Relative expression of MALAT1	vector			MALAT1
	1.034	0.9104	1.0977	5.647	6.451	6.724
ALP expression level	control	MG	MG+vector	MG+MALAT1
	1.12538	0.45881	0.3789	0.89576
	0.91594	0.39525	0.51885	0.90687
	1.04847	0.30417	0.45738	0.70776
Bglap expression level	control	MG	MG+vector	MG+MALAT1
	0.92258	0.44482	0.50121	0.84197
	1.1288	0.39701	0.4179	0.91205
	1.02581	0.55545	0.55313	0.74883
Runx2 expression level	control	MG	MG+vector	MG+MALAT1
	1.12237	0.48351	0.48302	0.75618
	1.00127	0.35616	0.34743	0.85887
	0.98317	0.42083	0.38706	0.8868
Col1a1 expression level	control	MG	MG+vector	MG+MALAT1
	0.93438	0.56302	0.45351	0.79125
	1.0574	0.54743	0.38616	0.84274
	1.06577	0.40706	0.52083	0.9586
Relative ALP activity	control	MG	MG+vector	MG+MALAT1
	1.03155	0.33651	0.24019	0.89762
	1.12738	0.33524	0.33655	0.76634
	0.94648	0.42698	0.36649	0.84671
Relative calcium deposition	control			MG			MG+vector			MG+MALAT1
	0.91495	0.98574	1.07403	0.35025	0.30058	0.386	0.32789	0.37981	0.33475	0.73714	0.67222	0.74831
cell apoptosis (%)	control			MG			MG+vector			MG+MALAT1
	5.51283	4.00642	6.27538	23.7183	22.2148	23.0229	20.6775	21.5785	23.7309	12.5417	12.7314	15.2578

## Sheet: Sheet3
BMD (mg/cm3)	NC	HU	HU+vector	HU+MALAT1	BV/TV (%)	NC	HU	HU+vector	HU+MALAT1	Tb.Sp (mm)	NC	HU	HU+vector	HU+MALAT1
	1831.79	1365.96	1562.74	1778.42		0.46282	0.25054	0.26798	0.28522		0.08998	0.18892	0.10374	0.10676
	1886.04	1426.79	1505.98	1720.98		0.35883	0.34922	0.33069	0.35749		0.09478	0.10007	0.18876	0.12071
	1787.7	1498.03	1410.24	1565.78		0.47895	0.32159	0.27576	0.30893		0.11887	0.1298	0.12644	0.12861
	1678.42	1574.49	1501.64	1574.49		0.3533	0.20666	0.20811	0.39474		0.08987	0.1349	0.13089	0.07943
	1620.98	1481.91	1564.45	1681.91		0.44304	0.22025	0.27206	0.35939		0.0765	0.17161	0.16967	0.07218
	1665.78	1545.95	1350.22	1545.95		0.43045	0.33473	0.26888	0.445076		0.12076	0.14916	0.14324	0.12124
Tb.Th (mm)	NC	HU	HU+vector	HU+MALAT1	TbPF	NC	HU	HU+vector	HU+MALAT1	Tb.N (mm-1)	NC	HU	HU+vector	HU+MALAT1
	0.05119	0.04403	0.03816	0.05583		10.8218	16.3119	17.0703	10.5628		7.76373	7.69329	5.58993	6.50755
	0.0589	0.04151	0.04407	0.06278		9.02696	11.6475	17.9242	12.1289		7.12291	4.04422	2.97831	5.59337
	0.05616	0.03259	0.03996	0.04843		10.5707	14.8994	16.3768	13.1685		10.0354	3.00903	4.18997	9.76588
	0.0479	0.0325	0.03804	0.0383		12.6752	16.2975	14.1207	14.126		7.53598	5.00756	5.33991	6.82237
	0.04579	0.04715	0.03825	0.03994		9.62836	16.8531	14.0507	10.8332		5.83879	5.31047	4.02749	8.70579
	0.06532	0.03802	0.02459	0.04256		8.57738	16.8871	17.3941	14.1499		7.34894	4.00773	7.56298	7.76921

## Sheet: Sheet4
Relative luciferase activity	NC mimic			miR-485-5p mimic							Relative expression of miR-485-5p	NC	HU
WT	0.98847	1.07023	0.95973	0.35	0.43341	0.48265						1.23252	1.99764
MUT	1.0474	1.05911	0.98996	0.943	1.00158	1.10672						0.95595	0.7075
												1.42074	1.70456
Relative enrichment of MALAT1	input			biotin-nc			biotin-miR-458-5p					0.72327	2.55425
	0.99935	1.11124	0.98218	0.13349	0.06535	0.03192	0.4365	0.6395	0.49358			1.04924	1.81948
												0.7334	1.78817
Relative expression of miR-485-5p	sh-NC			sh-MALAT1			vector			MALAT1
	0.91986	1.26338	1.0656	3.55247	4.07399	3.446	0.80706	1.21072	0.91219	0.31476	0.32011	0.45394
Relative expression of miR-485-5p	0h			24h			48h			72h
	1.06517	0.87493	1.07779	1.40661	1.58771	1.33057	1.73026	1.86958	1.66669	1.74342	1.82128	1.60424
pearson		Relative MALAT1 Expression	Relative miR-485-5p Expression
		0.01841	1.99764
		0.24633	2.55425
		0.31631	1.78817
		0.35658	1.81948
		0.40111	1.70456
		0.76786	0.7075

## Sheet: Sheet5
ALP expression level	control	MG+vector	MG+MALAT1	MG+MALAT1+mimic NC	MG+MALAT1+miR-485-5p mimic
	0.95795	0.40201	0.7513	0.78928	0.43002
	1.06644	0.34828	0.83129	0.83548	0.57784
	1.03837	0.32941	0.70737	0.70269	0.54605
Bglap expression level	control	MG+vector	MG+MALAT1	MG+MALAT1+mimic NC	MG+MALAT1+miR-485-5p mimic
	0.96272	0.34626	0.75782	0.86267	0.57001
	1.05297	0.36199	0.86804	0.75392	0.46578
	1.0229	0.27083	0.67115	0.69034	0.57818
Runx2 expression level	control	MG+vector	MG+MALAT1	MG+MALAT1+mimic NC	MG+MALAT1+miR-485-5p mimic
	1.08237	0.30154	0.73061	0.89048	0.53647
	1.00127	0.40467	0.82471	0.77827	0.65462
	0.92317	0.28357	0.88572	0.73697	0.50081
Col1a1 expression level	control	MG+vector	MG+MALAT1	MG+MALAT1+mimic NC	MG+MALAT1+miR-485-5p mimic
	0.97218	0.45829	0.75285	0.70513	0.55209
	0.95811	0.32967	0.6819	0.85071	0.46878
	1.10617	0.38241	0.85284	0.79194	0.5942
Relative ALP activity	control	MG+vector	MG+MALAT1	MG+MALAT1+mimic NC	MG+MALAT1+miR-485-5p mimic
	1.02704	0.38858	0.77205	0.90133	0.55865
	1.05631	0.48357	0.87915	0.78368	0.57576
	0.95332	0.43103	0.92875	0.87565	0.68003
cell apoptosis (%)	control	MG+vector	MG+MALAT1	MG+MALAT1+mimic NC	MG+MALAT1+miR-485-5p mimic
	2.02704	9.81958	5.03136	5.01352	8.98442
	3.00631	10.5621	6.50136	6.00768	7.75078
	2.03317	10.6425	5.55449	5.36185	7.59062
Relative calcium deposition	control	MG+vector	MG+MALAT1	MG+MALAT1+mimic NC	MG+MALAT1+miR-485-5p mimic
	0.94181	0.32494	0.79569	0.617	0.44638
	0.99507	0.38472	0.7037	0.64934	0.4886
	1.06028	0.36251	0.66752	0.7649	0.39117

## Sheet: Sheet6
Relative luciferase activity	mimic NC			mimic									Relative expression of WNT7B	NC	HU
WT	1.07091	1.01603	0.95819	0.35104	0.33072	0.47032								1.71822	0.62798
MUT	1.03626	1.0745	0.93272	1.05949	1.03753	0.98072								1.46801	0.51921
														1.14555	0.33979
Relative expression of WNT7B	inhibitor NC			inhibitor			mimic NC			mimic				1.27989	0.72923
	1.172	0.915	1.745	3.575	3.301	3.978	1.112	0.905	0.994	0.451	0.572	0.354		0.06912	0.08692
														0.42366	0.13589
Relative enrichment of MALAT1	input			biotin-NC			biotin-miR-485-5p
	0.968474	0.953354	1.10312	0.0373259	0.0489173	0.0684321	0.255262	0.361176	0.459938
Relative expression of WNT7B	0h			24h			48h			72h
	0.96847	0.95335	1.10312	0.03733	0.04892	0.06843	0.25526	0.36118	0.45994	0.4386	0.43222	0.34369
pearson	Relative MALAT1 Expression	Relative WNT7B Expression
	0.40111	0.62798
	0.35658	0.51921
	0.76786	0.68923
	0.24633	0.27979
	0.01841	0.08692
	0.31631	0.13589

## Sheet: Sheet7
ALP expression level	control	MG+inhibitor NC	MG+miR-485-5p inhibitor	MG+miR-485-5p inhibitor+si-NC	MG+miR-485-5p inhibitor+si
	0.93788	0.45367	0.92695	0.92663	0.49096
	1.12092	0.36466	0.84737	0.82132	0.47599
	0.95603	0.40871	0.90658	0.8602	0.56928
Bglap expression level	control	MG+inhibitor NC	MG+miR-485-5p inhibitor	MG+miR-485-5p inhibitor+si-NC	MG+miR-485-5p inhibitor+si
	1.00938	0.39347	0.80872	0.88039	0.66017
	0.9085	0.42569	0.94598	0.87477	0.59246
	1.09749	0.34698	0.78042	0.75944	0.54206
Runx2 expression level	control	MG+inhibitor NC	MG+miR-485-5p inhibitor	MG+miR-485-5p inhibitor+si-NC	MG+miR-485-5p inhibitor+si
	1.07606	0.43017	0.88044	0.7802	0.65966
	0.93175	0.44617	0.92716	0.89719	0.54942
	0.99708	0.50809	0.78447	0.91089	0.54483
Col1a1 expression level	control	MG+inhibitor NC	MG+miR-485-5p inhibitor	MG+miR-485-5p inhibitor+si-NC	MG+miR-485-5p inhibitor+si
	0.90899	0.53869	0.80957	0.84528	0.63358
	1.09098	0.46792	0.91839	0.95721	0.6104
	1.01539	0.62983	0.93035	0.80399	0.73161
Relative ALP activity	control	MG+inhibitor NC	MG+miR-485-5p inhibitor	MG+miR-485-5p inhibitor+si-NC	MG+miR-485-5p inhibitor+si
	0.90899	0.53869	0.80957	0.84528	0.63358
	1.09098	0.46792	0.91839	0.95721	0.6104
	1.01539	0.62983	0.93035	0.80399	0.73161
cell apoptosis (%)	control	MG+inhibitor NC	MG+miR-485-5p inhibitor	MG+miR-485-5p inhibitor+si-NC	MG+miR-485-5p inhibitor+si
	2.294	9.75163	4.50106	4.30905	8.21118
	1.75257	11.5261	6.04261	5.25577	7.24344
	2.42778	10.4718	5.55793	5.60082	7.46229
Relative calcium deposition	control	MG+inhibitor NC	MG+miR-485-5p inhibitor	MG+miR-485-5p inhibitor+si-NC	MG+miR-485-5p inhibitor+si
	0.91944	0.36104	0.69249	0.76159	0.41927
	0.9928	0.29993	0.54569	0.57844	0.35769
	1.10818	0.3383	0.59468	0.60477	0.4528
