# Supplementary material for: LncRNA MALAT1 mediates osteogenic differentiation in osteoporosis by regulating the miR-485-5p/WNT7B axis
Source: Front Endocrinol (Lausanne). 2023 Jan 24;13:922560. doi: 10.3389/fendo.2022.922560 (PMC9904362; doi:10.3389/fendo.2022.922560)
Supplement: Supplementary file 2 [file DataSheet_2.zip]

Archive with 8 entries (7 files):
- supplementary figures/
- supplementary figures/supplementary figure 1.jpg
- supplementary figures/supplementary figure 2.jpg
- supplementary figures/supplementary figure 3.jpg
- supplementary figures/supplementary figure 4.jpg
- supplementary figures/supplementary figure 5.jpg
- supplementary figures/supplementary figure 6.jpg
- supplementary figures/supplementary figure 7.jpg
